# Supplementary material for: Recessive TMEM167A variants cause neonatal diabetes, microcephaly, and epilepsy syndrome
Source: J Clin Invest. 2025 Sep 9;135(22):e195756. doi: 10.1172/JCI195756 (PMC12618065; doi:10.1172/JCI195756)
Supplement: Supporting data values [file jci-135-195756-s254.xlsx]

## Sheet: Figure 2B
		GW11					GW12					GW13
	Pallium	0.57033	1.39704	1.20988	0.949256	0.873494	1.11139	1.14462	0.890304	0.928111		1.28331	0.986143	1.081	0.644999
	Subpallium	1.20153		1.15859		0.884154	0.970883		1.30348		1.29	1.07913		0.802386		0.862962

## Sheet: Figure 2D
				Sox2 + Cells	Ctip2 + Cells
				1.176	0.507
				1.814	1.077

## Sheet: Figure 2F
				Average TMEM167A dots in each cell
			Code	SOX2+ cells	TBR1+ cells
			N1_Ro1	0.96727	0.22857
			N1_Ro2	1.15833	0.83333
			N2_Ro1	0.97605	0.57143
			N2_Ro2	1.12931	0.54167
			N3_Ro1	0.93651	0.33333
			N3_Ro2	0.8882	0.6

## Sheet: Figure 2G
		week 7		week 8			week 9				week 10				week 11					week 12
		GP2+	Mes	GP2-	GP2+	Mes	Elo	GP2-	GP2+	Mes	GP2-	GP2+	Ghi	Mes	Elo	GP2-	GP2+	Ghi	Mes	Elo	GP2-	GP2+	Ghi	Mes
	TMEM167A	5.72792	6.02237	5.68182	5.89885	6.06609	5.62936	5.86625	6.06609	6.2854	5.49185	5.88264	5.32193	5.32193	5.61471	5.47573	5.52356	5.57491	5.66297	5.64386	5.85798	6.20945	5.97728	6.45943
	YIPF5	7.7879	9.03617	7.76818	8.09276	8.79225	7.48784	8.01309	8.43602	8.7131	8.19967	8.30378	8.71768	9.26679	8.09979	8.09276	8.16825	8.68182	8.78572	8.17742	8.07146	8.59991	8.75154	8.33985
	IER3IP1	6.82018	6.82018	5.83289	6.84967	6.98489	6.48382	6.70044	6.35755	6.20294	6.94251	6.18982	6.65821	6.96578	5.14296	6.55459	6.1964	7.06967	6.51307	6.49185	6.20945	6.53916	7.58496	6.76818
	INS	5.16993	5.08746	6.00749	4.70044	4.77259	13.1249	9.86934	9.37721	6.3339	8.82655	9.40301	8.76818	5.35755	13.0782	11.4173	10.2475	9.21432	6.56986	12.7039	12.6191	12.2061	10.7682	8.54303
	NEUROG3	3.90689	4.08746	5.12928	4.32193	4.1964	7.20457	5.70044	4.5025	4.29768	5.58496	4.52356	4	4.32193	6.4865	5.16993	4.52356	4.39232	4.43741	5.88264	7.16993	5.52356	4.08746	4
	POSTN	4.24793	11.1059	3.90689	3.77259	10.9858	6.29462	4	4	10.3909	4.85798	4.08746	4.52356	10.6839	6.90288	5.64386	6.36923	5.22239	10.4242	6.93664	3.16993	3.45943	3.58496	10.0768
	CEL	6.04439	3.58496	5.5025	6.36923	4.08746	4.45943	5.29768	7.69349	3.66297	6.24793	9.59805	11.9498	3.45943	7.40372	7.7039	10.6318	11.9611	8.01309	11.7736	8.17991	11.5324	12.6499	6.04439

## Sheet: Figure 3A
	Cell line	INS+											GCG+											SST+											POLY+
	1023	43.87	30.51	45.11	54.27	30.4	53.55	45.62					8.65	6.68	0.52	3.85	2.9	9.18	3.81					1.13	1.33	0.3	0.43	1.8	2.1	1.7					4	0.84	6.48	2.25	2.4	4.3	5.07
	V59E	35.3	28.3	54.6	49.3	26.3	45.17	29.69	36.21	41.22	65.45	29.84	2.9	2.1	3.3	2.6	0.74	6.45	4.3	6.25	4.18	2.77	2.2	1.4	2.9	2.7	1.67	1.56	3.55	0.8	3	1.4	1.75	2.26	3.2	3.86	1.82	0.92	1	2.41	3.67	2.92	1.87	1.82	1.22

## Sheet: Figure 3B
		Cell line	INS+						GCG+						SST+
		1023	32.2	34.6	61.5694	42.4898	41.9039		14.9	19.8	17.0385	11.1786	7.79175		8.7	12	10.1136	4.39425	5.6056
		V59E	16.8	33.1	45.9924	23.5679	27.4846	22.2586	13.6	10.5	16.4974	12.4539	15.343	3.84573	7.2	10.8	4.43769	10.4517	3.11764	1.83262

## Sheet: Figure 3C
		1.023	V59E
		0.91	0.81
		0.95	0.79
		0.89	0.814
		0.855	0.788

## Sheet: Figure 3D
				1.023	V59E
				0.0900292	0.0871792
				0.056227	0.10088
				0.15144	0.0329119
				0.21089	0.00781832
				0.121459	0.0590402
				0.0887574	0.0194395

## Sheet: Figure 3E
					1.023	V59E
					2.25501	0.388301
					2.2189	0.922593
					2.00986	0.609374
					3.24301	0.78037
					2.17389	1.62527
					0.999035	1.02623
						1.12735
						0.862643

## Sheet: Figure 3F
		Cell line	INS+							GCG+							SST+							POLY+
		1023	28.7	16.08	27.61	24.65	30.56	29.63		7.2	14.33	9.47	28.55	8.64	21.53		0.9	1.19	1.05	1.07	1	1.36		0.2	0.9	0.14	1.52	1.11	2
		V59E	11.5	23.67	31.14	26.9	22.51	42.67	34.31	18.6	27.7	8.29	34.9	12.67	6.61	13.07	2.1	1.1	2.07	1.6	0.62	2.09	1.96	2.47	0.44	1.02	1.54	0.3	0.39	1.12

[truncated: 83 more sheets: Figure 3G, Figure 3H, Figure 3I, Figure 4A, Figure 4B, Figure 4C, Figure 4D, Figure 4E, Figure 4F, Figure 4G, Figure 4H, Figure 4I, Figure 4J, Figure 4K, Figure 6A, Figure 6B, Figure 6C, Figure 6D, Figure 6E, Figure 6F …]
